# Supplementary material for: Genome organization of epidemic Acinetobacter baumannii strains
Source: BMC Microbiol. 2011 Oct 10;11:224. doi: 10.1186/1471-2180-11-224 (PMC3224125; doi:10.1186/1471-2180-11-224)
Supplement: Additional file 2 — Coding capacity of plasmids carried by strains 3909 3990 and 4190. the table lists ORFs of plasmids p1ABST2, p2ABST2, p1ABST25, p2ABST25 and p1ABST78. Position, number of amino acids and putative function are reported for each ORF. [file 1471-2180-11-224-S2.XLS]

## Sheet: strain 3909
ORF	Position	Gene product (no. of amino acids)	Putative function
p1ABST78_0001	65-175	36	unknown
p1ABST78_0002	322-1272	316	replicase RepAci1
p1ABST78_0003	1265-1840	191	DNA replication protein
p1ABST78_0004	complement 2153-2695	180	TPR repeat-containing SEL1 subfamily protein
p1ABST78_0005	complement 2864-3106	80	transposase
p1ABST78_0006	complement 3259-4161	300	transposase of ISAba2
p1ABST78_0007	complement 4161-4478	105	transposase
p1ABST78_0008	4681-5523	280	carbapenem-hydrolyzing oxacillinase OXA-58
p1ABST78_0009	5614-6051	145	transposase
p1ABST78_0010	complement 6108-6329	73	unknown
p1ABST78_0011	6680-6796	38	AraC-type DNA-binding domain-containing protein
p1ABST78_0012	complement 6830-7546	238	transposase of IS26
p1ABST78_0013	7535-7627	30	unknown
p1ABST78_0014	8447-8575	42	unknown
p1ABST78_0015	complement 8688-8816	42	unknown
p1ABST78_0016	complement 9054-9623	189	DNA replication protein
p1ABST78_0017	10918-11079	53	unknown
p1ABST78_0018	11079-11486	135	unknown
p1ABST78_0019	11495-12577	360	TrbL/VirB6 plasmid conjugal transfer protein
p1ABST78_0020	12974-13210	78	unknown
p1ABST78_0021	13445-16321	958	TrwC protein
p1ABST78_0022	16819-16995	58	unknown
p1ABST78_0023	17031-17525	164	unknown
p1ABST78_0024	17918-18220	100	unknown
p1ABST78_0025	18643-18753	36	unknown
p1ABST78_0026	18746-19054	102	unknown
p1ABST78_0027	19182-21593	803	Outer membrane receptor protein, mostly Fe transport
p1ABST78_0028	21759-22136	125	unknown
p1ABST78_0029	22543-24126	527	unknown
p1ABST78_0030	24195-24656	153	unknown
p1ABST78_0031	complement 24979-25152	57	unknown
p1ABST78_0032	complement 25152-25523	123	unknown

## Sheet: strain 4190
ORF	Position	Gene product (no. of amino acids)	Putative function
p1ABST25_0001	complement 27-239	70	unknown
p1ABST25_0002	complement 722-1216	164	unknown
p1ABST25_0003	complement 1926-4802	958	conjugal transfer relaxase TraA
p1ABST25_0004	complement 5037-5273	78	unknown
p1ABST25_0005	complement 5670-6752	360	unknown
p1ABST25_0006	complement 6761-7168	135	unknown
p1ABST25_0007	complement 7168-7329	53	unknown
p1ABST25_0008	8624-9193	189	DNA replication protein
p1ABST25_0009	9431-9559	42	unknown
p1ABST25_0010	complement 9672-9800	42	unknown
p1ABST25_0011	complement 10281-11108	275	carbapenem-hydrolyzing oxacillinase OXA-72
p1ABST25_0012	complement 12026-12340	104	unknown
p1ABST25_0013	12923-13093	56	unknown
p1ABST25_0014	13220-13873	217	unknown
p1ABST25_0015	complement 14101-14403	100	CRO family transcriptional regulator
p1ABST25_0016	complement 14396-14752	118	unknown
p2ABST25_0001	661-1611	316	DNA replication protein RepAci1
p2ABST25_0002	1604-2179	191	DNA replication protein
p2ABST25_0003	2199-2342	47	unknown
p2ABST25_0004	complement 2525-3352	275	carbapenem-hydrolyzing oxacillinase OXA-72
p2ABST25_0005	3661-3948	95	unknown
p2ABST25_0006	3941-4249	102	unknown
p2ABST25_0007	4377-6788	803	TonB-dependent receptor protein
p2ABST25_0008	7093-7554	153	unknown
p2ABST25_0009	complement 7877-8050	57	unknown
p2ABST25_0010	complement 8050-8421	123	unknown
p2ABST25_0011	complement 8693-8947	84	unknown

## Sheet: strain 3990
ORF	Position	Gene product (no. of amino acids)	Putative function
p1ABST2_0001	195-1370	391	plasmid replicase protein Aci6
p1ABST2_0002	1668-2276	202	zeta toxin family protein
p1ABST2_0003	2252-2749	165	unknown
p1ABST2_0004	2765-4030	421	unknown
p1ABST2_0005	3996-4520	174	unknown
p1ABST2_0006	4566-4946	126	unknown
p1ABST2_0007	5101-5474	124	unknown
p1ABST2_0008	5647-6243	198	unknown
p1ABST2_0009	6813-7358	181	thermonuclease protein
p1ABST2_0010	7403-7750	115	putative DNA binding protein
p1ABST2_0011	8312-8644	110	unknown
p1ABST2_0012	8658-9062	134	unknown
p1ABST2_0013	9181-9870	229	unknown
p1ABST2_0014	10851-11348	165	unknown
p1ABST2_0015	11377-11787	136	unknown
p1ABST2_0016	11714-12151	145	Uncharacterized conserved protein
p1ABST2_0017	12344-13117	257	ATPases involved in chromosome partitioning
p1ABST2_0018	13121-14377	418	transcriptional regulator
p1ABST2_0019	14513-15742	409	unknown
p1ABST2_0020	16339-17451	370	unknown
p1ABST2_0021	17464-18744	426	unknown
p1ABST2_0022	19111-19683	190	unknown
p1ABST2_0023	19856-20485	209	unknown
p1ABST2_0024	20763-21317	184	unknown
p1ABST2_0025	21367-21903	178	unknown
p1ABST2_0026	22863-23441	192	unknown
p1ABST2_0027	complement 24429-24782	117	unknown
p1ABST2_0028	25361-25831	156	unknown
p1ABST2_0029	25836-27995	719	Type IV secretory pathway, VirD4 component
p1ABST2_0030	28007-31282	1091	TrwC protein
p1ABST2_0031	31373-31798	141	unknown
p1ABST2_0032	complement 31852-32178	108	unknown
p1ABST2_0033	complement 32216-32782	188	unknown
p1ABST2_0034	complement 33318-33770	150	unknown
p1ABST2_0035	34271-35296	341	IS30 family transposase
p1ABST2_0036	complement 35573-35887	104	unknown
p1ABST2_0037	36512-37126	204	resolvase domain-containing protein
p1ABST2_0038	complement 37168-37599	143	unknown
p1ABST2_0039	complement 37627-37993	122	unknown
p1ABST2_0040	38190-38816	208	soluble lytic murein transglycosylase
p1ABST2_0041	39121-39474	117	unknown
p1ABST2_0042	39496-39789	97	TraL
p1ABST2_0043	39794-40372	192	unknown
p1ABST2_0044	40380-41075	240	unknown
p1ABST2_0045	41085-42401	438	TraB pilus assembly family protein
p1ABST2_0046	42403-43125	240	protein-disulfide isomerase
p1ABST2_0047	43429-44073	214	membrane lipoprotein lipid attachment site
p1ABST2_0048	44083-46809	908	Type IV secretory pathway, VirB4 component
p1ABST2_0049	46806-47201	131	unknown
p1ABST2_0050	47249-47749	166	unknown
p1ABST2_0051	47736-48374	212	unknown
p1ABST2_0052	48371-49414	347	TraU family protein
p1ABST2_0053	49429-50136	235	unknown
p1ABST2_0054	50133-52190	685	mating pair stabilisation TraN
p1ABST2_0055	52207-52995	262	unknown
p1ABST2_0056	53034-53363	109	unknown
p1ABST2_0057	53397-53942	181	TraH family protein
p1ABST2_0058	53944-54825	293	TraH family protein
p1ABST2_0059	54841-57843	1000	TraG domain-containing protein
p1ABST2_0060	57909-58433	174	unknown
p1ABST2_0061	complement 58465-59457	330	unknown
p1ABST2_0062	59624-61066	480	nucleotidyltransferase/DNA polymerase involved in DNA repair
p1ABST2_0063	61114-62229	371	unknown
p1ABST2_0064	complement 62474-62773	99	unknown
p1ABST2_0065	complement 62793-63026	77	unknown
p2ABST2_0001	375-1325	316	replicase RepAci1
p2ABST2_0002	1318-1893	191	DNA replication protein
p2ABST2_0003	complement 2245-2787	180	TPR repeat-containing SEL1 subfamily protein
p2ABST2_0004	complement 2936-3199	87	transposase
p2ABST2_0005	3366-3683	105	transposase
p2ABST2_0006	3683-4585	300	transposase of ISAba2
p2ABST2_0007	4774-5616	280	carbapenem-hydrolyzing oxacillinase OXA-58
p2ABST2_0008	complement 5719-6084	121	transposase
p2ABST2_0009	complement 6201-6422	73	unknown
p2ABST2_0010	6587-6889	100	AraC-type DNA-binding domain-containing protein
p2ABST2_0011	complement 6923-7627	234	transposase of IS26
p2ABST2_0012	complement 7872-8786	304	transposase
p2ABST2_0013	complement 9007-9120	37	transposase
p2ABST2_0014	complement 9392-9679	95	cytotoxic translational repressor of toxin-antitoxin stability system
p2ABST2_0015	complement 9669-9917	82	antitoxin of toxin-antitoxin stability system
p2ABST2_0016	complement 9920-10345	141	unknown
p2ABST2_0017	complement 10612-10848	78	unknown
p2ABST2_0018	complement 10845-11474	209	ATPases involved in chromosome partitioning
p2ABST2_0019	11899-12846	315	replicase
p2ABST2_0020	complement 13051-13359	102	Type I R-S system subunit-related helicase
p2ABST2_0021	13372-13578	68	unknown
p2ABST2_0022	14240-17692	1150	unknown
p2ABST2_0023	complement 17926-18423	165	unknown
p2ABST2_0024	19219-19512	97	transcriptional regulator
p2ABST2_0025	19502-20404	300	retron-type reverse transcriptase
p2ABST2_0026	complement 20618-20989	123	unknown
