# Supplementary material for: Genome organization of epidemic Acinetobacter baumannii strains
Source: BMC Microbiol. 2011 Oct 10;11:224. doi: 10.1186/1471-2180-11-224 (PMC3224125; doi:10.1186/1471-2180-11-224)
Supplement: Additional file 3 — Target site duplications. sequences duplicated at the ends of GEIs upon genome integration are listed in the table. Base changes in left and right TSDs are marked according to IUB codes. Residues missing in one TSD are in parenthesis. Known target genes are indicated. [file 1471-2180-11-224-S3.XLS]

## Sheet: table I
	Smith	GEI			ST-78			ST-25			ST-2			abc				abn				acb				aby
	1	1			b	10		c	12		a	11		a	11	75-85		e	15.7	95-107		b	10.3	52-59		d	11	3814-3804	3	O-antigen cluster
		2			a	11.3		a	10.7		a	14		a	14	102-114		c	4.3	125-129		a	11.6	77-86		b	4.8	3790-3784	3	FabB
		2b						a	4.2																				4	cre genes
	3	3			a	12.7					R2			R2	15.4	220-240		R3	62.7	244-306		b	10.6	207-215		R1	86	3667-3552	1	R1,R2,R3
		4																R4	17.1	547-566									1	R4
		5									a	16.6		a	16.6	517-535						a	16.6	507-526					3	FabB, FabF, FabG
		6		119 bp tsd				a	7.7													a	6.3	550-553						vgr protein
		7		9bp				b	27.8									a	23.3	642-666						a	23.3	3221-3198	1	copper, feo czc ars genes
	4	8																				a	126	623-677						feo icm genes
		9 10			a	9.4		a	1.5		b a	27.2		b a	34.1	681-701		c	7.7	785-791		a	9.1	740-745		c	7.7	3075-3068
		11						Ph12	20																				6
		12			Ph2			b	5.3		a	8		a	6.4	862-868		Ph2	22.3	959-980		c	3	911-914		Ph2	22.3	2904-2881	x, 6	hsd genes (b)
		12b						a			a			a	9.4	873-880		a	9.4	985-992										FecI/FecR
		13			a	5.8														,										vgr protein
		13b			a	7.7					a			a	6.4	993-994						a	6.5	1032-1033					3	autotransporter adhesin
		14		6SRNA	Ph4						Ph4			Ph4	53.1	998-1075										Ph4	51.7	2756-2683	6
		15		dupl				b										a	6.9	1142-1147						a	7.5	2656-2651	1	merRCAD genes
		16		tRNA	a	2.8					a	2.8		a	2.8	1107-1109						b	22	1072-1079					3	dichlorophenol hydroxylase
		17			a	2.5		a	3.8		b	12.2		b	12	1116-1125		b*	13.6	1158-1163									3	a. curli /b. vgr p
		17b			a	3.9		a																					3	porin arylsulfatase
		18						a	4																				2	tartrate metabolism
	7 ov	19			Ph?													Ph1	78.4	1225-1310		Ph5	38.8	1143-1175					6
		20		?				a	5.2																				2	dmpKLMNOP phenol metabolism
		21																Ph8	19	1379-1406						Ph8	18.9	2522-2495	6
		23						b	1.2		a	8.6		a	8.6	1261-1263		a	11.8	1442-1449						a	13	2454-2445	2	salA
		24			a	9.5		a	9.5		c	1.9		c	1.3	1274-1276		b	1.1	1459-1460						b	1.1	2435-2434	3	FHA genes
		24b																				a	6.1	1288-1291						vgr protein
		24c						c			a			a	3.3	1349-1353		b	3.4	1532-1533		a		[1]		b	3.5	2362-2361		retron RT/exonclease/helicase
		25						a	5.7									a	9	1536-1548						a	9.5	2355-2343
		25b						b&																					2	dienelactone hydrolase acetyltransferase
		26																				P	33.6	1580-1600					6
		27						b			a	8.9		a	10			Ph11								Ph11			x, 6	OppABCD/TonBexbBexbD/tatABC etc.
	14	28			c	20.3		d	4.9		a	4		a	4	1833-1838		b&	5	2091-2096		e	3.9	1760-1762		b&	5	1813-1808	2	dienelactone hydrolase acetyltransferase
		29									a	6.2		a	6.3	1852-1863
	14	29b			a	7.7		a			a			a	7.7	1870-1879		b	0.4	2116-2117		a	6.2	1782-1788						ABC-type Fe3+-siderophore transport system
		30		tm-RNA				b	16		a			a	10.3	1891-1897													2	b. naphtalene genes/ a. RTX toxin
		31			d	7.2		c	11.6		a	8.9		a	8.9	1909-1912		b	2.9	2140-2144				1812-AS13735		b	2.9	1761-1757	3	FHA genes
		32																a	7	2154-2160		b	10	1814-1822		a	7	1747-1740
		33 34						a	5.9		a	5.9		a	20.5	1930-1948		b	2	2170-2171		b	2	1833-1834		b	2	1730-1729
		35						a																					2	metabolism chloroaromatic comp; porin arylsulfatase
	18	36			Ph1	16					Ph1	16		Ph1	81.1	2140-2235						Ph9	49	2014-2040					6
		36b						a	16									b	1.2	2410-2412						b	1.2	1484-1482		mhp and hca genes
	18	36c			a	4.8												a	4.8	2420-2423		a	4.7	2088-2091		a	4.8	1473-1470	3	Type 1 fimbriae
		37						Ph10																					6
		38						a																					2	salycilate to cathecol
		39						a										b	13.7	2539-2553						b	13.7	1353-1338	3	delta-9 acyl-lipid desaturase, CFA synthase
		39b																a	4.5	2575-2579						a	4.5	1314-1310		oxidoreductase /reductase
		40			a	13.7		a	19.5																				3	FHA genes
		41						Ph6	31																	Ph6	35.1	1275-1225	6
	20	42						a	3.5													a	7.6	2269-2274					4	3' terminal phosphate cyclase
		43		tRNA														Ph3	49.6	2670-2742									6
		44			Ph			Ph13																					6
		45		tRNA	b	38.1					c	30.7		d	32.6	2596-2623		a	19.5	2828-2845		e	17	2398-2414		a	19.5	1079-1061		betain genes in abn and AYE
		46						a	6									a	10.5	2897-2906						a	8.1	1000-995
		47									Ph14	50.3		Ph14	53.6	2705-2772													6
	22 ov	48																				a	43.5	2550-2583						mutiple functions
		49																Ph3	52.3	3187-3264									6
		50			a	1.7		c	6.4		a	1.7		a	1.7	3147-3148		d	3	3400-3402		b	1.8	2896-2897		a	1.7	585-584	3	O-antigen
		51		tRNA							a	3		a	3	3158-3160										Ph7	31.3	574-532	6
	24 ov	52																				a	40.8	2927-2945					1	copper_feo_czc genes
		53						b	10.6									a	6.5	3846-3852						a	6.9	88-83	1	aadA satR
		september 22
																											[1]	AS13651-3653

## Sheet: duplication
GEI	CP	strain	gene target	TSD size (bp)	TSD sequence
7		4190,ATCC17978		119	ATAAATCTGCTACAATTACGCCAATTTTTATTTTGATCGACTTTAGATCTTTGGCACTGCAATCTCCGCAGTAGGTGTATTTCATGAGTTTTAAAGATGAGTTAGCGGCACAGGTCGCT
8		4190		17	TCCATCATTGGGGCTAC
16	CP4	AYE, ACICU, 3909	6sRNA	60	TTAAAAATAAATGCTCCGAAGATGCCGCTGCATGTCGTTACCCTTGAACCCTAAAGTTCA
18		ATCC17978,ACICU,3909	tRNA-Ser	16	CGCTTCCGCCAAATTC
22	CP1	AB0057		21	TTTTGAACGATTAATGCCATA
	CP5	ATCC17978
24	CP8	AB0057,AYE		201	TTTTTCTTTAGGCATTTAAGTATTTGAACAATTAAGCGGKCACTCTTCATTTTTCTGCCTTCTTCTTGATAGTACTGTTCAAAAAGGGCATAGAAGGAGATATGKATTTTTTCAGACTCAGGATTAGCYTGTTMAGATYGTAATTCTAATAATTTTTT(T)AGCGGCCCATTGTTCACACTCACTCGCAGTATCTCGAGTAGC
31	CP15	ATCC17978		22	CGCTCTAAATTGAGCGCTTTTT
42	CP1	ACICU,3909		18	ATAAAAGAAGTAGAATCC
	CP9	ATCC17978		17	CTATTCGAGTTTATATG
52	CP3	AB0057	tRNA-Arg	16	CCCGCCGAGCGCACCA
54		AB0057,AYE		107	TTATATAAAGCAATAAAAAA(A)GCCCTAAACCATTATAGTTTAGGGCTTTTTMAGTCATRTAAAGYKATTCGAGTTTATATGACTTTAAATCTTGGTAGGYATATCCA
		ATCC17978		87	AATTATCTAAAGCAATAAAAAAGCCCTAAACCATTATGGTTTAGGGCTTTTCAAGTCATATAAAACTATTCGAGTTTATATGTCTTT
56	CP14	ACICU		20	TTGCACCCTATTTGCACCTT
59	CP3	AB0057	tRNA-Arg	21	TTCGAGTCCCGCAGGGCGCAC
61	CP7	ACICU	tRNA-Leu	49	GGGGTTTTCGTAGAATCATAAGATTCTGAATCTTGGTCCCGAGGGTCGG
		AYE		29	AGATTCTGAATATGGTCCCGAGGGTCGGA
62		ATCC17978		18	AATAACTTTAAAGATTAA
