# Supplementary material for: Genome organization of epidemic Acinetobacter baumannii strains
Source: BMC Microbiol. 2011 Oct 10;11:224. doi: 10.1186/1471-2180-11-224 (PMC3224125; doi:10.1186/1471-2180-11-224)
Supplement: Additional file 4 — GEIs organization and ORFs content. the 63 sheets of the EXCEL file correspond to the 63 genomic loci carrying GEIs shown in Figure 2. The ORF number, the amino acid length and the hypothesized function are given in each sheet. For draft genomes, the corresponding contigs are indicated. Identical or closely related ORFs present in different GEIs are positioned in the same row and labelled by the same colour to facilitate view. ORFs denoted as tb were identified by tBLASTn analyses. Grey and orange bars denote closely located ORFs putatively co-expressed. Homologous coding regions are boxed when a single ORF in one strain corresponds to two or more contiguous ORFs in others. [file 1471-2180-11-224-S4.XLS]

## Sheet: G01
	ST78 3909			ATCC17978					AB0057					AYE						ST2 3990		ACICU						ST25 4190
cg 0133	ST78_2604	316		A1S_0053	285		MviM		AB57_0095	340				ABAYE3814	340		WbpP		cg 0010	ST2_0932		ACICU_00075	332		nucleoside-diphosphate sugar epimerase		cg 0255	ST25_3299	172		nucleoside-diphosphate sugar epimerase
cg 0219	ST78_3723	112		A1S_0054	192		WbbJ		AB57_0096	501		polysaccharide biosynthesis protein		ABAYE3813	400		polysaccharide biosynthesis p			ST2_0931		ACICU_00076	386		pyridoxal phosphate-dependent enzyme			ST25_3300	226		nucleoside-diphosphate sugar epimerase
	ST78_3724	359		A1S_0055	292		WecE		AB57_0097	276		hp		ABAYE3812	354		glycosyl transferase family 1			ST2_0930		ACICU_00077	230		CMP-N-acetylneuraminic acid synthetase			ST25_3301	382		polysaccharide biosynthesis p
cg 0216	ST78_3715	195		A1S_0056	438		O-antigen translocase		AB57_0098	61		hp		ABAYE3811	385		polysaccharide polymerase			ST2_0929		ACICU_00078	365		polysaccharide biosynthesis p			ST25_3302	378		UDP-N-acetylglucosamine 2-epimerase
	ST78_3716	176		A1S_0057	139		capsule polysaccharide enzyme		AB57_0099	358		glycosyl transferase, group 1		ABAYE3810	313		polysaccharide polymerase			ST2_0928		ACICU_00079	171		acetyltransferase			ST25_3303	364		polysaccharide biosynthesis p
	ST78_3717	388		A1S_0058	306		Glycosyltransferase		AB57_0100	176		hp		ABAYE3809	376		glycosyl transferase family 1			ST2_0927		ACICU_00080	349		sialic acid synthase			ST25_3304	215		hp
	tb	37		AS1_3481	37		hp		AB57_0101	114		hp		ABAYE3808	204		WeeH			ST2_0926		ACICU_00081	410		membrane p			ST25_3305	337		polysaccharide biosynthesis p
	ST78_3718	363		AS1_3482	363		hp		AB57_0102	370		glycosyl transferase family 1		ABAYE3807	216		WeeI			ST2_0925		ACICU_00082	480		hp			ST25_3306	226		polysaccharide biosynthesis p
	tb	237		AS1_3483	346		hp		AB57_0103	360		glycosyl transferase, group 1		ABAYE3806	391		WeeJ			ST2_0924		ACICU_00083	244		hp			ST25_3307	401		polysaccharide biosynthesis p
cg 0071	tb	51							AB57_0104	312		UDP-glucose 4-epimerase		-						ST2_0923		ACICU_00084	203		hp		cg 0122	ST25_1491	208		hp
	ST78_1511	344		A1S_0059	318		glycosyltransferase		AB57_0105	335		N-acetyl-hexosamine 1-phosphate transferase		-						ST2_0922		ACICU_00085	266		hp			ST25_1492	275		hp
									AB57_0106	175		acetyltransferase		-														ST25_1493	44		hp
									AB57_0107	624				ABAYE3804	624		WeeK
									AB57_0108	340		galE
									AB57_0109	256		hp
									AB57_0110	95		acetyltransferase

## Sheet: G02
	ST78 3909				ST25 4190			ATCC17978					ST2 3990		ACICU					AB0057				AYE
								A1S_0077	822	hp		cg 0029	ST2_1697		ACICU_00102	103		hp						ABAYE3790	91		hp
								-					ST2_1696		ACICU_00103	235		hp						ABAYE3789	278		hp
								-					ST2_1695		ACICU_00104	312		hp		AB57_0125	55	hp		ABAYE3788	200		hp
								-												AB57_0126	232	hp		ABAYE3787	105		hp
cg 0107	tb	44		cg 0040	tb	44		-					tb		ACICU_00105	44		hp		AB57_0127	310	ISAba13 transposase		ABAYE3786	51		hp
	ST78_2219	199			ST25_0374	191		A1S_0078	74				ST2_1694		ACICU_00106	191		hp		AB57_0128	133	hp		ABAYE3785	94		hp
	-				-			AS1_3485	108	hp			ST2_1693		ACICU_00107	79		hp		AB57_0129	402	IS1414 transposase		ABAYE3784	157		hp
	-				-			AS1_3486	78	hp			ST2_1692		ACICU_00108	114		hp
	ST78_2218	169		cg 0041	ST25_0375	174		A1S_0079	139	hp			-		-
	ST78_2217	408		cg 0114	ST25_1397	408		A1S_0080	400				ST2_1691		ACICU_00109	408		fabB, 3-oxoacyl-synthase
	ST78_2216	230			ST25_1396	230		A1S_0081	183				ST2_1690		ACICU_00110	230		TPR repeat SEL1 subfamily p
	ST78_2215	940		cg 0119	ST25_1469	65		-					ST2_1689		ACICU_00111	948		vgr-like protein
				cg 0098	ST25_1205	422		-
					ST25_1206	424		-
	ST78_2214	133			-			-					ST2_1688		ACICU_00112	293		hp
	ST78_2213	181			-			-
	-				-			-					ST2_1687		tb	44		hp
	ST78_2212	431			-			-					ST2_1686		ACICU_00113	428		hp
	ST78_2211	282			-			-					ST2_1685		ACICU_00114	282		hp
					tb	171		A1S_0086	248	hp
				cg 0169	ST25_2047	68
				cg 0088	ST25_1069	80		-		hp

## Sheet: G03
	ST25 4190
cg 0102	ST25_1242	67		hp
	ST25_1241	447		creD, inner membrane p
	ST25_1240	475		creC, sensory histidine kinase
cg 0302	ST25_3739	240		creB, DNA-binding response regulator
	ST25_3740	35		hp
	NOTE: best fit cre DCB genes from Pseudomonas putida , orfs PputW619_4869-4871 (28%, 38%, 47% aa identity, respectively)

## Sheet: G04
	ST78 3909				ATCC17978				AB0057					AYE					ST2 3990		ACICU
cg 0103	ST78_2131	232			A1S_0207	150			AB57_0244	236				ABAYE3667	252	transposase p A			-		-
	-				A1S_0208	320			-					-		hp			-		-
	-				A1S_0209	245			-					-		transposase			-		-
	ST78_2132	624			A1S_0210	362			AB57_0245	636				ABAYE3666	636	transposase p B			-		-
	ST78_2133	237			A1S_0211	266			AB57_0246	306				ABAYE3665	307	transposition helper p			-		-
	ST78_2134	361			A1S_0212	336			AB57_0247	371				ABAYE3664	371	hp			-		-
	ST78_2135	480			A1S_0213	389			AB57_0248	310				ABAYE3663	487	hp			-		-
	-				-				AB57_0249	355				ABAYE3662	373	oxidoreductase			-		-
cg 0018	ST78_0495	533	hp		-				AB57_0250	317				ABAYE3661	317	trxB			-		-
	ST78_0494	184	hp		-				AB57_0251	234				ABAYE3660	234	arsH			-		-
	ST78_0493	335	hp		-				AB57_0252	327				ABAYE3659	361	arsB			-		-
	ST78_0492	346	hp		-				AB57_0253	139				ABAYE3658	157	arsC			-		-
	ST78_0491	339	hp		-				AB57_0254	106				ABAYE3657	110	arsR			-		-
					-				AB57_0255	144				ABAYE3656	166	arsC			-		-
					A1S_0214	249			AB57_0256	175				ABAYE3655	175	universal stress p			-		-
					-				AB57_0257	212		ISPpu12 hp		ABAYE3654	140	transcriptional regulator (MerR family)			-		-
					-				AB57_0258	40		ISPpu12 hp		ABAYE3653	298	Heavy metal transport/detoxification p			-		-
					-				AB57_0259	136				ABAYE3651	170	lspA			-		-
					-				AB57_0260	429				ABAYE3650	429	ISPpu12 transposase			-		-
					-				-					ABAYE3649*		pseudogene			-		-
					-				-					ABAYE3648	278	aphE			-		-
					-				-					ABAYE3647	278	strB			-		-
					-				-					ABAYE3646	337	int			-		-
					-				-					ABAYE3644	157	dhfrI			-		-
					-				-					ABAYE3642	115	ebr			-		-
					-				-					ABAYE3641*		pseudogene			-		-
					-				-					ABAYE3640	404	chloramphenicol florfenicol resistance p			-		-
					-				-					ABAYE3639	208	tetR			-		-
					-				-					ABAYE3637	391	tetA			-		-
					-				-					ABAYE3636	241	transcriptional regulator (LysR family)			-		-
					-				-					ABAYE3633	217	GroEL/integrase fusion p			-		-
					-				-					ABAYE3631*		pseudogene			-		-
					-				-					ABAYE3630	192	Aminoglycoside 6'-N-acetyltransferase			-		-
					-				-					ABAYE3629	616	ATP-dependent DNA helicase			-		-
					-				-					ABAYE3627	217	GroEL/integrase fusion p			-		-
					-				-					ABAYE3625*		pseudogene			-		-
					-				-					ABAYE3624	416	transposase of IS10A, IS4 family			-		-
					-				-					ABAYE3623	299	veb-1			-		-
					-				-					ABAYE3622	177	aadB			-		-
					-				-					ABAYE3621	163	arr-2			-		-
					-				-					ABAYE3620	419	cmlA			-		-
					-				-					ABAYE3619	266	oxa-10			-		-
					-				-					ABAYE3618	276	aadA1			-		-
					-				-					ABAYE3617	115	ebr			-		-
					-				-					ABAYE3616	279	Dihydropteroate synthase type-1			-		-
					-				-					ABAYE3615	513	transposase			-		-
					-				-					ABAYE3614	187	dfrA10			-		-
					-				-					ABAYE3613	115	ebr			-		-
					-				AB57_0265	308		dihydropteroate synthase		ABAYE3612	279	sulI			-		-
					-				AB57_0266	169		NTP-binding p		ABAYE3611	72	hp			-		-
					-				AB57_0267	166		hp		ABAYE3610	47	hp			-		-
					-				AB57_0268	273		insertion sequence IS6100		ABAYE3607	78	merE			-		-
					-				AB57_0269	38		hp		ABAYE3606	132	merD			-		-
					-				AB57_0270	45		hp		-					-		-
					-				AB57_0271	561				ABAYE3605	561	merA			-		-
					-				AB57_0272	141				ABAYE3604	141	merC			-		-
					-				-					ABAYE3603*		pseudogene			-		-
					-				-					ABAYE3602*		pseudogene			-		-
					-				-					ABAYE3601	151	merR			-		-
					-				-					ABAYE3599	80	Relaxase/helicase			-		-
					-				AB57_0273	225				ABAYE3598	225	tetR			-		-
					-				AB57_0274	56		hp		tb	56				-		-
					-				AB57_0275	375				ABAYE3597	424	tetA			-		-
					-				AB57_0276	294				ABAYE3596	294	membrane p (PecM-like)			-		-
					-				AB57_0278	130		isochorismatase hydrolase		ABAYE3593	135	Isochorismatase hydrolase			-		-
					-				-					ABAYE3592	98	hp			-		-
					-				-					ABAYE3591	89	hp			-		-
					-				-					ABAYE3590	99	hp			-		-
					-				-					ABAYE3589	71	hp			-		-
					-				AB57_0279	598		transposase ISSod9		ABAYE3588	126	GCN5-related N-acetyltransferase			-		-
					-				AB57_0280	219				ABAYE3587	219	chloramphenicol O-acetyltransferase			-		-
					-				AB57_0281	1001				ABAYE3584	849	transposase Tn3			-		-
					-				AB57_0282	185		transposon Tn3 resolvase		-					-		-
					-				AB57_0283	286		beta-lactamase TEM		-					-		-
					-				AB57_0284	234				ABAYE3583		transposase InsB3 for insertion sequence IS26			-		-
					-				AB57_0285	978				ABAYE3582	919	transposase IS26			-		-
					-				AB57_0286	219				ABAYE3581	219	transposase IS26			-		-
					-				AB57_0287	234				ABAYE3580	240	transposase IS26			-		-
					-				AB57_0288	271				ABAYE3578	271	Aminoglycoside 3'-phosphotransferase AphA1			-		-
					-				AB57_0289	234				ABAYE3576	240	transposase InsB3 for insertion sequence IS26		cg 0022	ST2_1422		ACICU_00220	43	tnpA (truncated)
					-				-					-				cg 0069	ST2_3518		ACICU_00221	150	tnpM
					-				AB57_0290	344				ABAYE3575	337				ST2_3517		ACICU_00222	337	intI
					-				-					ABAYE3574*		pseudogene			-		-
					-				AB57_0291	177				ABAYE3573	177	aacC1			ST2_3516		ACICU_00223	210	aminoglycoside 6'-N-acetyl transferase (aacA4)
					-				AB57_0292	170				ABAYE3572	170	GCN5-related N-acetyltransferase, OrfX			tb		ACICU_00224	81	hp
					-				-					ABAYE3571	170	GCN5-related N-acetyltransferase, OrfX			ST2_3515		ACICU_00225	107	hp
					-				AB57_0293	263				ABAYE3570	263	aadA1			ST2_3514		ACICU_00226	266	Beta-lactamase class D (oxa-20)
					-				-					-				cg 0062	tb		ACICU_00227	115	membrane transporter (qacE)
					-				AB57_0294	279				ABAYE3568	279				ST2_3142		ACICU_00228	279	dihydropteroate synthase sulI
					-				-					ABAYE3567	72	hp			-		-
					-				AB57_0295	166		acetyltransferase, gnat family		ABAYE3566	47	hp			ST2_3141		ACICU_00229	143	puromycin N-acetyltransferase p
					-				AB57_0296	177		hp		ABAYE3565	114				tb		ACICU_00230	114	hp
					-				AB57_0297	161				-					ST2_3139		ACICU_00231	161	site-specific recombinase, DNA invertase Pin p
					-				AB57_0298	38		transcriptional regulator		ABAYE3562	128	hp			tb		ACICU_00232	127	hp
					-				AB57_0299	57		ISPpu12		ABAYE3561*		pseudogene			tb		ACICU_00233	87	conjugation TrbI family p
					-				AB57_0300	40		ISPpu12		-					-		-
					-				-					ABAYE3560	140				tb		ACICU_00234	135	transcriptional regulator (MerR family)
					-				AB57_0301	298				ABAYE3559	298				ST2_3138		ACICU_00235	298	heavy metal detoxification p
					-				AB57_0302	136				ABAYE3558	170				tb		ACICU_00236	170	ISPpu12 lipop signal peptidase
					-				AB57_0303	429				ABAYE3556	429				ST2_3136		ACICU_00237	150	ISPpu12 transposase
					-				AB57_0304	116				ABAYE3554	116				ST2_3135		ACICU_00238	116	universal stress p UspA
					A1S_0215	431			AB57_0305	495				ABAYE3553	495				ST2_3134		ACICU_00239	495	MFS superfamily sulfate permease
					-				AB57_0306	598				ABAYE3552	598				ST2_3133		ACICU_00240	598	hp

## Sheet: G05
AB0057
AB57_0547	64		hp
AB57_0548	598		hp
AB57_0549	144		ISAba1 transposase
AB57_0550	189		ISAba1 transposase
AB57_0551	273		beta-lactamase OXA-23
AB57_0552	102		AAA ATPase superfamily
AB57_0553	184		hp
AB57_0554	110		YeeA
AB57_0555	189		ISAba1 transposase
AB57_0556	144		ISAba1 transposase
AB57_0557	488		sulfate permease
AB57_0558	282		universal stress p
AB57_0559	123		hp
AB57_0560	39		hp
AB57_0561	476		hp
AB57_0562	371		hp
AB57_0563	306		transposition helper p C	class I integron Tn402/Tn5090
AB57_0564	636		transposition p B
AB57_0565	236		transposase p A
AB57_0566	37		hp

## Sheet: G06
ACICU				ST2 3990		ATCC17978
ACICU_00517	204		cg 0001	ST2_0108		A1S_0507	178		hp
ACICU_00518	264			ST2_0107		A1S_0508	195		1-acyl-sn-glycerol-3-phosphate acyltransferase
ACICU_00519	92			ST2_0106		A1S_0509	42		acyl carrier p
						AS1_3499	36
ACICU_00520	82			ST2_0105		A1S_0510	68		acyl carrier p
ACICU_00521	171			ST2_0104		A1S_0511	171		hp
ACICU_00522	552			ST2_0102		A1S_0512	510		acyl-coenzyme A synthetases/AMP-(fatty) acid ligase
ACICU_00523	246			ST2_0101		A1S_0513	174		glycosyltransferase
ACICU_00524	291			ST2_0100		A1S_0514	287		acyltransferase
ACICU_00525	511			ST2_0099		A1S_0515	454		histidine ammonia-lyase
tb	126			tb		A1S_0517	126		hp
ACICU_00526	142			ST2_0098		A1S_0516	126		thioesterase
ACICU_00527	209			ST2_0097		A1S_0518	194		hp
ACICU_00528	771			ST2_0096		A1S_0519	712		exporter
ACICU_00529	431			ST2_0095		A1S_0520	378		dehydrogenase (flavoprotein)
ACICU_00530	181			ST2_0094		A1S_0521	160		hp
ACICU_00531	400			ST2_0093		A1S_0522	344		fabB, 3-oxoacyl-(acyl-carrier-p) synthase
ACICU_00532	141			ST2_0092		A1S_0523	127		fabA, 3-hydroxylacyl-(acyl carrier p) dehydratase
ACICU_00533	241			ST2_0091		A1S_0524	184		fabG, dehydrogenase
ACICU_00534	408			ST2_0090		A1S_0525	373		fabF, 3-oxoacyl-(acyl-carrier-p) synthase
ACICU_00535	144			ST2_0089		A1S_0526	144		hp

## Sheet: G07
	ST25 4190			ATCC17978
cg 0157	ST25_1914	636		A1S_0550	893	VGR-related p
	ST25_1915	347
	ST25_1916	481		A1S_0551	489	hp
	ST25_1917*	357		__		hp
	ST25_1918	286		A1S_0552	265	hp
	ST25_1919*	355		A1S_0553	275	hp
	*Note: ST25_1917 and ST25_1919 are 80% homologous

## Sheet: G08
AB0057				ST25 4190			AYE
AB57_0642	41		cg 0155	tb			tb	41		hp
AB57_0644	382			ST25_1824	382		ABAYE3221	401		integrase/recombinase
AB57_0643	90			ST25_1823	77		ABAYE3220	90		hp
AB57_0645	326			ST25_1822	326		ABAYE3219	335		hp
AB57_0646	413			ST25_1821	413		ABAYE3218	413		hp
AB57_0647	411		cg 0163	ST25_1991	368		ABAYE3217	407		hp
AB57_0648	71			tb			ABAYE3216	79		hp
AB57_0649	86			ST25_1992	52		ABAYE3215	94		hp
AB57_0650	49			ST25_1993	57		ABAYE3214	58		hp
AB57_0651	342			ST25_1994	354		ABAYE3213	376		hp
AB57_0652	82			ST25_1995	55		ABAYE3212	82		exported p
AB57_0653	203			ST25_1996	246		ABAYE3210	211		hp
AB57_0654	137			ST25_1997	137		ABAYE3209	137		exported p
AB57_0655	57			ST25_1998	46		tb	46		hp
AB57_0656	342			ST25_1999	349		ABAYE3208	289		phage/plasmid-related p
AB57_0657	293		cg 0366	ST25_4078	293		ABAYE3207	304		copD, copper resistance p
AB57_0658	126		cg 0168	tb	121		ABAYE3206	126		copC, copper resistance p
AB57_0659	781			ST25_2030	588		ABAYE3205	794		ActP, copper-translocating P-type ATPase
AB57_0660	458			ST25_2031	458		ABAYE3204	458		copS, sensor kinase
AB57_0661	227			ST25_2032	227		ABAYE3203	227		copR, transcriptional activator p
AB57_0662	121			ST25_2033	113		ABAYE3202	125		exported p
AB57_0663	651			ST25_2034	649		ABAYE3201	705		copA, copper resistance p
AB57_0664	300			ST25_2035	308		ABAYE3200	300		copB, copper resistance p
				ST25_2036	320					Co/Zn/Cd efflux system component
				ST25_2037	85					feoA, ferrous iron transport protein A
				ST25_2038	610					feoB, ferrous iron transport protein B
				ST25_2039	135					hp
				ST25_2040	409					czcC, heavy metal RND efflux outer membrane p
				ST25_2041	508					czcB, heavy metal RND efflux membrane fusion p
				ST25_2042	1048					czcA, heavy metal RND efflux pump
				ST25_2043	113					hp
				ST25_2044	144					arsC, arsenate reductase
				ST25_2045	139					arsC, arsenate reductase
				ST25_2046	346					arsB, arsenical-resistance p
				tb	224					arsH, arsenical resistance p
AB57_0665	381		cg 0124	ST25_1528	382		ABAYE3199	381		transcriptional regulator, HTH_3 family
AB57_0666	227			ST25_1529	251		ABAYE3198	227		hp

## Sheet: G09
ATCC17978
A1S_0623	670		DNA mismatch repair enzyme
A1S_0624	211		lipop
A1S_0625	145		transcriptional regulator (TetR family)
A1S_0626	213		hp
AS1_3508	161		hp
AS1_3509	189		hp
AS1_3510	35		hp
AS1_3511	263		hp
A1S_0627	414		hp
AS1_3512	37		hp
A1S_0628	338		ISAba12
AS1_3513	99		hp
AS1_3514	93		hp
AS1_3515	574		hp
AS1_3516	51		hp
AS1_3517	216		hp
AS1_3518	458		hp
A1S_0629	1459		hp
AS1_3519	504		hp
AS1_3520	683		hp
AS1_3521	216		hp
AS1_3522	348		hp
AS1_3523	263		hp
A1S_0630	329		hp
A1S_0631	298		hp
A1S_0632	1153		DNA primase
AS1_3524	217		hp
AS1_3525	497		hp
AS1_3526	165		hp
AS1_3527	189		hp
A1S_0633	850		hp
A1S_0634	625		hp
AS1_3528	94		hp
A1S_0635	417		bacteriophage p
A1S_0636	167		DNA polymerase V component
A1S_0637	375		DNA-directed DNA polymerase
A1S_0638	289		hp
AS1_3529	293		hp
A1S_0639	252		IncC
AS1_3530	63		hp
AS1_3531	105		hp
AS1_3532	322		hp
AS1_3533	285		hp
A1S_0640	253		hp
A1S_0641	364		hp
AS1_3534	249		hp
A1S_0642	328		hp
A1S_0643	344		hp
A1S_0644	194		hp
AS1_3535	156		hp
AS1_3536	634		hp
AS1_3537	110		hp
AS1_3538	100		hp
AS1_3539	238		hp
A1S_0645	336		IcmK
AS1_3540	543		hp
AS1_3541	284		hp
AS1_3542	192		hp
AS1_3543	139		hp
AS1_3544	252		hp
AS1_3545	339		hp
A1S_0646	1043		IcmB
AS1_3546	136		hp
AS1_3547	37		hp
A1S_0647	486		IcmO
AS1_3548	390		hp
AS1_3549	97		hp
AS1_3550	209		hp
A1S_0648	153		hp
AS1_3551	30		hp
A1S_0649	552		phage primase
AS1_3552	243		hp
A1S_0650	262		conjugal transfer p
AS1_3553	97		hp
AS1_3554	254		hp
AS1_3555	367		hp
A1S_0651	697		TraB p
AS1_3556	53		hp
AS1_3557	595		hp
A1S_0652	77		feoA, ferrous iron transport p A
A1S_0653	615		feoB, ferrous iron transport p B
A1S_0654	91		arsR, regulatory p
A1S_0655	274		efflux p
A1S_0656	309		hp
A1S_0657	88		ISAba2
A1S_0658	210		ISAba2
A1S_0659	336		hp
A1S_0660	240		Transposition Helper
AS1_3558	58		hp
A1S_0662	38		phage integrase
A1S_0661	400
A1S_0663	253		DNA helicase
A1S_0664	245		replication C family p
AS1_3559	35		hp
A1S_0665	259		mating pair formation p
A1S_0666	481		TrbL/VirB6 plasmid conjugal transfer p
A1S_0667	62		hp
A1S_0669	173		Bile acid:sodium symporter
A1S_0670	166		tyrosine phosphatase
A1S_0671	129		tyrosine phosphatase
A1S_0672	182		Resolvase
A1S_0673	216		transposase
A1S_0674	217		ISVsa3
A1S_0675	234		dihydropteroate synthase
A1S_0676	161		ISaba1
A1S_0677	55

## Sheet: G10
	ST78 3909					ST25 4190			ATCC17978				AB0057			AYE						ST2 3990		ACICU
	-				cg 0211	ST25_2748	431		A1S_0740	405	phage related p		AB57_0785	154		ABAYE3075	154		hp		cg 0076	ST2_3567		ACICU_00681	895	hp
cg 0148	ST78_2766	253	hp			-			-				AB57_0786	94		ABAYE3074	98		hp
	ST78_2767	259	hp			-			-				AB57_0787	194		ABAYE3072	194		hp
	ST78_2768	228	hp			-			A1S_0741*	90	hp		AB57_0788	149		ABAYE3071	149		hp
	ST78_2769	233	hp			-			A1S_0742	896	iron-regulated p
	ST78_2770	109				ST25_2747	92		A1S_0743*	96	hp
	ST78_2771	199				-			A1S_0744	155	transcriptional regulator (TetR family)
	* A1S_0741 and A1S_0743 are 96% ortholog

[truncated: 53 more sheets: G11, G12, G13, G14, G15, G16, G17, G18, G19, G20, G21, G22, G23, G24, G25, G26, G27, G28, G29, G30 …]
