# Supplementary material for: Genome organization of epidemic Acinetobacter baumannii strains
Source: BMC Microbiol. 2011 Oct 10;11:224. doi: 10.1186/1471-2180-11-224 (PMC3224125; doi:10.1186/1471-2180-11-224)
Supplement: Additional file 5 — Micro-heterogeneity regions. coding regions present/absent in the compared A. baumannnii genomes, denoted in the text as mhrs (micro-heterogeneity regions), and their hypothetical function, are listed in the table. Alternative regions present at the same locus are marked by different colour characters. mhrs containing two or more ORFs are boxed. [file 1471-2180-11-224-S5.XLS]

## Sheet: Sheet1
		ST78		AB0057		ST25		ACICU		ST2		ATCC17978		AYE
mhr0	mhr1											A1S_0016				XerC
mhr0	mhr1											as1_3478				hp
mhr0												A1S_0015				hp
mhr0												as1_3477				hp
mhr2		tb				tb								ABAYE3782		hp
mhr2	mhr2					ST25_1067										hp
mhr2,1		1510				ST25_1494		ACICU_00086		921		A1S_0060				glycosyltransferase
mhr2,1		1509				ST25_1495		ACICU_00087		920		A1S_0061				sugar transferase
mhr8						ST25_1814		ACICU_00324		3501						hp
mhr8	mhr6					ST25_1813										hp
mhr10	mhr7					487										hp
mhr10	mhr7					488										hydrolase
mhr13	mhr60	100				4081		ACICU_00602		19		A1S_0598, AS1_3505				hp
mhr13	mhr60	99				3180		ACICU_00603		18		A1S_0599		ABAYE3162		HPA2		hp
mhr13,2						tb		ACICU_00827		tb						hp
mhr13,2								ACICU_00828		tb						hp
mhr14,1		2585						ACICU_00993		tb		A1S_1032				autotransporter adhesin
mhr14,1		2584						ACICU_00994		3144		A1S_1033				small protein A (tmRNA-binding)
mhr15	mhr14	2641		AB57_1155		1376		ACICU_01111		2329						hp
mhr15								ACICU_01112 ACICU_01113		tb						hp
mhr16	mhr15			AB57_1176												hp
mhr16	mhr15			AB57_1177												hp
mhr16,1		3349						ACICU_01286		1323		A1S_1281				hp		TPR domain-containing p
mhr16,1		3348		AB57_1470		1386		ACICU_01287		1321		AS1_3645				hp
mhr22	mhr61	3456				3662						A1S_1419				anti-sigma factor ChrR		XAC dehydrogenase
mhr22	mhr61	3455				3661						A1S_1420				regulator		virS
mhr25	mhr58	2366				1748						A1S_1734				hp
mhr25	mhr58	2367				1749						A1S_1735				TR
mhr25	mhr58	2368				1819										hp
mhr26		tb		AB57_2098		1570		ACICU_01840		565		AS1_3728				transcriptional regulator		hp
mhr26	mhr30			AB57_2099								A1S_1765		ABAYE1805		type III restriction enzyme, res subunit
mhr27	mhr31			AB57_2137								A1S_1811				hp
mhr27	mhr31			AB57_2138								AS1_3732				hp
mhr27		1917		AB57_2139		2141		cu1908		3855						hp
mhr27,1		987		AB57_2167								A1S_1829		ABAYE1733		ThiJ/PfpI domain protein
mhr27,1						1969		cu1926		3877		A1S_1830				p dihydrofolate reductase
mhr29						1793										hp
mhr29	mhr37					1794										hp
mhr30	mhr38			AB57_2484				ACICU_02351						tb		aliphatic sulfonate ABC transporter
mhr30	mhr38			AB57_2486				ACICU_02352		851				ABAYE1409		permease
mhr31	mhr23			AB57_2558				ACICU_02406		795						permease		hp
mhr31	mhr23							ACICU_02407		794						aspartate aminotransferase
mhr31,1		tb				tb		ACICU_02410								hp
mhr31,1		739				3377						A1S_2209				acetyltransferase
mhr31,1		740				3378						A1S_2210				hp
mhr31,1		741				3379						A1S_2211				ADP-ribose pyrophosphatase
mhr32	mhr39			AB57_2563										ABAYE1326		hp
mhr32	mhr39			AB57_2564										ABAYE1325		hp
mhr34	mhr59	3210 3209										A1S_2509				chaperone
mhr34	mhr59	3211										A1S_2510				chaperone HscC
mhr36	mhr53	1026						ACICU_02890		1386		A1S_2645				TR
mhr36	mhr53	1025						ACICU_02891		1385		A1S_2646				metal-dependent hydrolase
mhr37	mhr35											A1S_2689				TR
mhr37	mhr35											A1S_2690				pendoribonuclease L-PSP
mhr40								ACICU_02964								hp
mhr40								ACICU_02965								IS30
mhr40	mhr42	1831						ACICU_02966		2583						hp
mhr41	mhr43	3286		AB57_3165		2005		ACICU_02996		2553		A1S_2744		ABAYE0739		alternative hps
mhr43	mhr46			AB57_3308										ABAYE0675		alpha/beta hydrolase fold p
mhr43	mhr46			AB57_3309										ABAYE0674		coproporphyrinogen III oxidase
mhr44	mhr25							ACICU_03135 03136		2213						TR
mhr44	mhr25							ACICU_03137		2214						glutathione S-transferasep
mhr44,1		1238	1252342	AB57_3435	1193							AS1_3435		ABAYE0506		hp
mhr44,1						894 895		ACICU_03184		tb						Ig-like
mhr45	mhr26	1179		AB57_3466		883		ACICU_03215		1367		A1S_3014		ABAYE0474		alternative hps
mhr46	mhr27					1158		ACICU_03318		1959						hp
mhr46	mhr27					1159		ACICU_03319		1958						hp
mhr47	mhr28	2057		AB57_3573		1163								ABAYE0366		alternative hps
mhr47	mhr28			AB57_3574		1164								ABAYE0365		hp
mhr49	mhr50					3970										hp		IS1414
mhr49	mhr50	2947				3971		ACICU_03379		2161						hp		IS1414
mhr49	mhr50	2948		AB57_3634		3972		ACICU_03380		2160		A1S_3177		ABAYE0304		Tfp pilus assembly protein		pilA
mhr50						2095		ACICU_03417						ABAYE0266		hp		signal peptide
mhr50	mhr29	568				2094		ACICU_03418		2117		AS1_3887				hp
mhr51	mhr51	587 588														ABC transporter ATP-binding protein
mhr52	mhr52	3309		AB57_3704		3392 3393		ACICU_03449		1812		A1S_3255		ABAYE0233		acetyltransferase		transcriptional regulator AraC/XylS famil
mhr52	mhr52			AB57_3705		3394		ACICU_03450		1811		A1S_3256		ABAYE0232		TR		isoprenoid biosynthesis p
mhr52	mhr52					3395		ACICU_03451				A1S_3257				hp
mhr52	mhr52					3396		ACICU_03452		1810						hp
mhr52	mhr52			AB57_3709		3401		ACICU_03456						ABAYE0228		hp
mhr52	mhr52					3402		ACICU_03457		1807		A1S_3261				hp
mhr53	mhr54	3313		AB57_3710		3403		ACICU_03458		1806		A1S_3262		ABAYE0227		TR
mhr53	mhr54	3314		AB57_3711		3404		ACICU_03459		1805		A1S_3263		ABAYE0226		hp
mhr54	mhr55	758		AB57_3814		1019		ACICU_03561		tb?				ABAYE0120		hp		hp
mhr54	mhr55	759		AB57_3815 AB57_3816		1020		ACICU_03562		tb?				ABAYE0119		hp		chitinase
mhr55	mhr56					2870		ACICU_03576		1851						hp
mhr55	mhr56					2871		ACICU_03577		1852						hp
mhr56	mhr57					2875		ACICU_03581		1856						ankyrin repeat-containing p.
mhr56	mhr57					2876		ACICU_03582		1857		AS1_3906				catalase
mhr?		2126		AB57_0239		2477						A1S_0202		ABAYE3672		hp
mhr?		2127		AB57_0240		2478						A1S_0203		ABAYE3671		dihydrodipicolinate synthase
mhr?		2128		AB57_0241		2479						A1S_0204		ABAYE3670		class II aldolase/adducin domain p
mhr?		2129		AB57_0242		2480						A1S_0205		ABAYE3669		transcriptional regulator, GntR family

## Sheet: Sheet2
		ST78 3909	AB0057	ST25 4190	ACICU	ST2 3990	ATCC17978	AYE
>0001		-	-	-	-	-	16	-	XerC
>0002		-	-	-	-	-	as1_3478	-	hp
>0003		-	-	-	-	-	15	-	hp
>0004		-	-	-	-	-	as1_3477	-	hp
>0006		3787	32	3245	-	-	as1_3872	-	hp
>0020		-	-	-	19	1152	-	-	hp
>0008		2539	53	771	-	-	-	3860	lipoprotein
>0010		tBLASTn	-	tBLASTn	-	-	-	3782	hp
>0011		-	-	1067	-	-	-	-	hp
>0271		2910	-	-	-	-	-	-	hp
>0022		1510	-	1494	86	921	60	-	glycosyltransferase
>0023		1509	-	1495	87	920	61	-	sugar transferase
>0272		-	-	-	-	-	as1_3487	-	hp
>0025		2893	-	-	180	1617	157	-	hp
>0273		-	-	-	-	-	as1_3488	-	hp
>0013		2126	239	2477	-	-	202	3672	hp
>0014		2127	240	2478	-	-	203	3671	dihydrodipicolinate synthase
>0015		2128	241	2479	-	-	204	3670	class II aldolase/adducin domain p
>0016		2129	242	2480	-	-	205	3669	transcriptional regulator, GntR family
>0018		-	388	-	-	-	-	3468	lipoprotein
>0027		-	-	1814	324	3501	-	-	hp, hp
>0028		-	-	1813			-	-
>0030		354	-	-	422	3397	-	-	transmembrane p
>0032		-	tBLASTn	-	514	tBLASTn	-	-	PQQ repeat-containing p
>0034		-	-	1830	563	tBLASTn	-	-	YjgF family translation initiation inhibitor
>0036		-	-	-	-	-	304	-	hp
>0038		-	-	487	-	-	-	-	hp
>0039		-	-	488	-	-	-	-	hydrolase
>0041		100	-	4081	602	19	598 as1_3505	3162	hp
>0042		99	-	3180	603	18	599		HPA2, hp
>0044		-	480	-	-	-	-	-	hp
>0046		-	722	-	-	-	-	-	hp
>0048		-	789	2746	682	3566	-	3070	transcriptional regulator
>0049		-	790	2745 2744	683	3565	-	3069	hp
>0051		1348	815	-	-	-	767	3045	cold shock p
>0053		tBLASTn	tBLASTn	tBLASTn	-	-	-	2821	hp
>0055		1591	tBLASTn	2419	-	-	-	2792	hp
>0057		-	-	tBLASTn	827	tBLASTn	-	-	hp
>0058		-	-	-	828	tBLASTn	-	-	hp
>0060		2686	1104	3582	985	-	-	-	hp
>0062		2585	-	-	993	tBLASTn	1032	-	autotransporter adhesin
>0063		2584	-	-	994	3144	1033	-	small protein A (tmRNA-binding)
>0065		2641	1155	1376	1111	2329	-	-	hp, hp
>0066		-	-	-	1112 1113	tBLASTn	-	-
>0068		-	1176	-	-	-	-	-	hp
>0069		-	1177	-	-	-	-	-	hp
>0071		-	-	-	1158	tBLASTn	-	2591	hp
>0073		-	-	-	1206	tBLASTn	-	2539	hp
>0274		2857	-	-	-	-	-	-	hp
>0075		2079	1372	-	1215	3794	-	2529	hp
>0077		59	1425	3554	1241	3819	-	-	hp
>0078		-	-	-	1242	tBLASTn	-	-	hp
>0079		-	-	-	1243	tBLASTn	-	-	hp
>0081		-	-	-	1250	tBLASTn	-	-	hp
>0083		67	-	2577	1254	3826	1259	-	transcriptional regulator
>0085		73	-	-	1259	3831	1263	-	HAD superfamily hydrolase
>0087		-	1458	-	1273	1333	-	2436	TPR repeat-containing SEL1 subfamily p
>0089		-	1434 1435	-	-	-	-	2463	hp
>0091		tBLASTn	1438	-	-	-	-	2459	hp
>0093		3349	-	-	1286	1323	1281	-	hp,TPR domain-containing p
>0094		3348	1470	1386	1287	1321	as1_3645	-	hp
>0096		-	-	-	-	-	1357	-	alanine racemase
>0098		3456	-	3662	-	-	1419	-	anti-sigma factor ChrR, XAC dehydrogenase
>0099		3455	-	3661	-	-	1420	-	transcriptional regulator, virS
>0101		-	-	-	1320	tBLASTn	-	2391	hp
>0103		-	-	-	-	-	-	2531	hp
>0105		-	1476	-	-	-	-	-	hp
>0107		3062	1558	-	1365	1245	-	-	hp
>0109		-	1607	-	-	-	-	-	hp
>0111		1068	1736	3649	-	-	as1_3649	-	hp
>0113		3443	tBLASTn	617	1471	2785	-	-	hp
>0115		3422	-	-	1565	tBLASTn	-	-	hp
>0117		2275	1879	1949	1682	tBLASTn	-	-	hp
>0119		-	-	-	1693	tBLASTn	-	1987	hp
>0121		2288	tBLASTn	1934	1695	421	-	1985	hp
>0123		2278	1881	-	-	-	-	-	hp
>0125		tBLASTn	tBLASTn	tBLASTn	-	-	-	1969	hp
>0127		tBLASTn	1988	1676	-	-	-	1882	hp
>0129		-	2085 2086	-	-	-	-	1818	hp
>0131		2366	-	1748	-	-	1734	-	hp
>0132		2367	-	1749	-	-	1735	-	transcriptional regulator
>0266		2368	-	1819	-	-	-	-	hp
>0134		2562	-	-	1828	555	1755	-	RND type efflux pump
>0136		tBLASTn	2098	1570	1840	565	as1_3728	-	transcriptional regulator, hp
>0137		-	2099	-	-	-	1765	1805	type III restriction enzyme subunit, hp
>0139		3867	2111	-	1864	589	-	-	hp
>0144		-	2137	-	-	-	1811	-	hp
>0145		-	2138	-	-	-	as1_3732	-	hp
>0146		1917	2139	2141	1908	3855	-	-	hp
>0148		3882	-	596	1880	604	1789	-	DNA-binding domain-containing p
>0150		973	2146	1581	-	-	-	-	hp
>0151		974	2147	-	1914	3864	-	1754	thermostable carboxypeptidase 1
>0152		975	2148	-	1915	3865	-	1753	hp
>0153		976	2149	-	1916	3866	-	1752	potassium-efflux system p
>0154		977	2150	-	1917	3867	-	1751	quinoprotein glucose dehydrogenase-B
>0155		978	2151	-	1918	3868	-	1750	transcriptional regulator, LysR family
>0156		979	2152	-	1919	3869	-	1749	isochorismatase hydrolase
>0157		980	2153	-	1920	3870	-	1748	antibiotic biosynthesis monooxygenase
>0159		987	2167	-	-	-	1829	1733	ThiJ/PfpI domain p
>0160		-	-	1969	1926	3877	1830	-	dihydrofolate reductase
>0267		-	-	1793	-	-	-	-	hp
>0268		-	-	1794	-	-	-	-	hp
>0162		-	-	396	-	-	1861	-	benzoate dioxygenase large subunit
>0164		tBLASTn	2201	tBLASTn	-	-	-	-	hp
>0166		3616	2260	-	2034	213	-	1642	iron-sulfur cluster-binding p
>0168		-	-	-	2042	207	1927	-	acetyltransferase
>0170		-	-	-	-	-	2081	-	TonB-dependent siderophore receptor
>0176		-	-	-	2263	tBLASTn	-	-	hp
>0178		-	2288	-	2064 2065	tBLASTn	-	1611	hp
>0180		-	2404	-	2275	tBLASTn	-	1490	hp
>0182		2627	-	2774	2292	2625	-	-	DNA gyrase inhibitor
>0184		-	-	-	-	-	-	1479	hp
>0186		tBLASTn	2415	-	-	-	-	-	hp
>0188		tBLASTn	2439	-	2303	tBLASTn	-	-	hp
>0189		-	-	-	2319	tBLASTn	-	-	hp
>0190		-	2484	-	2351	tBLASTn	-	tBLASTn	aliphatic sulfonate ABC transporter
>0191		-	2486	-	2352	851	-	1409	permease
>0192		-	2558	-	2406	795	-	-	permease, hp
>0193		-	-	-	2407	794	-	-	aspartate aminotransferase
>0194		tBLASTn	-	tBLASTn	2410	tBLASTn	-	-	hp
>0172		739	-	3377	-	-	2209	-	acetyltransferase
>0173		740	-	3378	-	-	2210	-	hp
>0174		741	-	3379	-	-	2211	-	ADP-ribose pyrophosphatase
>0195		-	2563	-	-	-	-	1326	hp
>0196		-	2564	-	-	-	-	1325	hp
>0197		3210 3209	-	-	-	-	2509	-	chaperone
>0198		3211	-	-	-	-	2510	-	chaperone HscC
>0199		-	-	-	-	-	2523	-	ribosomal-protein-alanine acetyltransferase
>0201		3174	tBLASTn	-	2684	2015	-	-	hp
>0202		-	tBLASTn	-	2686	tBLASTn	-	983	hp
>0204		-	-	-	2883	tBLASTn	-	-	hp
>0205		1026	-	-	2890	1386	2645	-	transcriptional regulator
>0206		1025	-	-	2891	1385	2646	-	metal-dependent hydrolase
>0207		-	2824	-	-	-	-	-	hp
>0208		-	2826	-	-	-	-	-	hp
>0209		-	3042	-	-	-	-	862	alpha/beta hydrolase fold p
>0210		3713	3081 3082	-	2910	3574	-	821	hp
>0211		-	3119 3120 3121	-	-	-	-	786	hp
>0212		-	-	-	-	-	2689	-	transcriptional regulator
>0213		-	-	-	-	-	2690	-	pendoribonuclease L-PSP
>0214		-	-	-	-	-	2724	-	hemagglutinin/hemolysin-related p
>0215		-	-	-	2964	tBLASTn	-	-	hp
>0216		1831	-	-	2966	2583	-	-	hp
>0217		3286	3165	2005	2996	2553	2744	739	hp, hp
>0218		-	-	2726 2727	-	-	2789	-	metallopeptidase
>0219		-	3184	-	-	-	-	-	hp
>0220		-	-	-	3036	tBLASTn	-	-	hp
>0221		-	3308	-	-	-	-	675	alpha/beta hydrolase fold p
>0222		-	3309	-	-	-	-	674	coproporphyrinogen III oxidase
>0223		1881	3343	1015	3088	2674	-	-	hp
>0224		-	-	-	3135 3136	2213	-	-	transcriptional regulator
>0225		-	-	-	3137	2214	-	-	glutathione S-transferase
>0226		1	-	-	3145	tBLASTn	-	587	glycosyltransferase
>0227		1238	3435	-	-	-	as1_3435	506	hp
>0228		-	-	894 895	3184	tBLASTn	-	-	Ig-like
>0229		1179	3466	883	3215	1367	3014	474	hp, hp
>0231		-	-	1158	3318	1959	-	-	hp
>0232		-	-	1159	3319	1958	-	-	hp
>0233		2054	3570	-	-	-	3117	369	TetA
>0234		-	-	-	-	-	3121	-	hp
>0235		-	-	-	-	-	3241	-	polyketide synthesis monooxygenase
>0236		2057	3573	1163	-	-	-	366	hp, hp
>0237		-	3574	1164	-	-	-	365	hp, hp
>0275		3498	-	-	-	-	-	-	hp
>0238		2947	-	-	3379	2161	-	-	hp
>0239		2948	3634	-	3380	2160	3177	304	Tfp pilus assembly protein, pilA
>0240		-	-	2095	3417	-	-	266	hp, signal peptide
>0241		568	-	2094	3418	2117	as1_3887	-	hp
>0242		587 588	-	-	-	-	-	-	ABC transporter ATP-binding protein
>0243		3309	3704	3392 3393	3449	1812	3255	233	transcriptional regulator AraC/XylS family, acetyltransferase
>0244		-	3705	3394	3450	1811	3256	232	isoprenoid biosynthesis p, transcriptional regulator
>0245		-	-	3395	3451	-	3257	-	hp, hp
>0246		-	-	3396	3452	1810	-	-	hp
>0247		-	3709	3401	3456	-	-	228	hp, hp
>0248		-	-	3402	3457	1807	3261	-	hp
>0249		3313	3710	3403	3458	1806	3262	227	transcriptional regulator
>0250		3314	3711	3404	3459	1805	3263	226	hp
>0251		-	-	-	-	-	-	224	hp
>0252		-	-	-	-	-	3273	-	putative peptide signal
>0253		-	-	-	3461	tBLASTn	-	-	hp
>0254		-	-	3409	3465	tBLASTn	-	-	hp
>0255		-	-	-	3512	tBLASTn	-	-	hp
>0256		-	3812	-	3559	1834	3362, as1_ 3900	123	hp
>0257		758	3814	1019	3561	tBLASTn	-	120	hp, hp
>0258		759	3815 3816	1020	3562	tBLASTn	-	119	hp, chitinase
>0259		-	-	2870	3576	1851	-	-	hp
>0260		-	-	2871	3577	1852	-	-	hp
>0261		-	-	2875	3581	1856	-	-	ankyrin repeat-containing p.
>0262		-	-	2876	3582	1857	as1_3906	-	catalase
>0263		-	-	-	3607	tBLASTn	-	-	hp
>0264		1553	3893	2647	3636	3318	-	-	hp
